# Supplementary material for: Promoter Specific Methylation of SSTR4 is Associated With Alcohol Dependence in Han Chinese Males
Source: Front Genet. 2022 Jun 9;13:915513. doi: 10.3389/fgene.2022.915513 (PMC9218598; doi:10.3389/fgene.2022.915513)
Supplement: Supplementary file 1 [file Table2.XLS]

## Sheet: Sheet1
The results of SSTR4 promoter methylation levels confirmed by pyrosequencing
Case Group (SSTR4)	Methylated CG%	Control Group (SSTR4)		Methylated CG%
1	0.45	1		0.88
2	0.6	2		0.89
3	0.66	3		0.82
4	0.39	4		0.88
5	0.55	5		0.89
6	0.17	6		0.69
7	0.76	7		0.74
8	0.58	8		0.85
9	0.63	9		0.86
10	0.48	10		0.84
11	0.51	11		0.82
12	0.62	12		0.84
13	0.44	13		0.83
14	0.49	14		0.85
15	0.38	15		0.69
16	0.48	16		0.59
17	0.63	17		0.87
18	0.71	18		0.88
19	0.6	19		0.87
20	0.5	20		0.89
21	0.52	21		0.87
22	0.56	22		0.88
23	0.68	23		0.87
24	0.57	24		0.84
25	0.42	25		0.87
26	0.53	26		0.86
27	0.49	27		0.89
28	0.63	28		0.85
29	0.64	29		0.89
30	0.5	30		0.86
31	0.55	31		0.89
32	0.4	32		0.85
33	0.42	33		0.86
34	0.64	34		0.87
35	0.35	35		0.84
36	0.53	36		0.85
37	0.42	37		0.87
38	0.4	38		0.85
39	0.4	39		0.88
40	0.3	40		0.87
41	0.32	41		0.82
42	0.63	42		0.65
43	0.53	43		0.79
44	0.63	44		0.68
45	0.31	45		0.79
46	0.63	46		0.87
47	0.53	47		0.89
48	0.35	48		0.86
49	0.36	49		0.52
50	0.32	50		0.87
51	0.31	51		0.52
52	0.46	52		0.69
53	0.49	53		0.88
54	0.4	54		0.82
55	0.58	55		0.89
56	0.78	56		0.88
57	0.77	57		0.88
58	0.71	58		0.85
59	0.72	59		0.87
60	0.68	60		0.79
61	0.69	61		0.83
62	0.65	62		0.79
63	0.8	63		0.87
		64		0.86
		65		0.87
