# Supplementary material for: Promoter Specific Methylation of SSTR4 is Associated With Alcohol Dependence in Han Chinese Males
Source: Front Genet. 2022 Jun 9;13:915513. doi: 10.3389/fgene.2022.915513 (PMC9218598; doi:10.3389/fgene.2022.915513)
Supplement: Supplementary file 2 [file Table1.XLSX]

## Sheet: Sheet1
Index	TargetID	ProbeID_A	ProbeID_B	1-10.AVG_Beta	1-10.DiffScore	1-10.Delta Beta	1-10.Intensity	1-10.Detection Pval	1'-10'.AVG_Beta	1'-10'.DiffScore	1'-10'.Delta Beta	1'-10'.Intensity	1'-10'.Detection Pval	ILMNID	NAME	ADDRESSA_ID	ALLELEA_PROBESEQ	ADDRESSB_ID	ALLELEB_PROBESEQ	INFINIUM_DESIGN_TYPE	NEXT_BASE	COLOR_CHANNEL	FORWARD_SEQUENCE	GENOME_BUILD	CHR	MAPINFO	SOURCESEQ	CHROMOSOME_36	COORDINATE_36	STRAND	PROBE_SNPS	PROBE_SNPS_10	RANDOM_LOCI	METHYL27_LOCI	UCSC_REFGENE_NAME	UCSC_REFGENE_ACCESSION	UCSC_REFGENE_GROUP	UCSC_CPG_ISLANDS_NAME	RELATION_TO_UCSC_CPG_ISLAND	PHANTOM	DMR	ENHANCER	HMM_ISLAND	REGULATORY_FEATURE_NAME	REGULATORY_FEATURE_GROUP	DHS
30620	cg01471923	19799302	19799302	0.637178	-334.109	-0.237087	7530.8	0	0.874266	0	1	10836.1	0	cg01471923	cg01471923	19799302	RCRAATCTCCATCCCTAACCACTAAAATATACCTAAAAAAAACTATAATC			II			TCTGGAGTTTAGCAGAAGAAGGGTAATTCCAGGCCGGAACCCCTTTCTTTCCCGACCTCT[CG]ACCACAGTCCTCCCCAGGCACATTTTAGTGGCCAGGGATGGAGACCCGCGGATAATGACT	37	20	23015091	CGACCACAGTCCTCCCCAGGCACATTTTAGTGGCCAGGGATGGAGACCCG	20	22963091	F	rs56123065	rs2268199			SSTR4	NM_001052	TSS1500	chr20:23015716-23016879	N_Shore
164958	cg08522473	53649408	53649408	0.252934	-334.109	-0.311695	11593.7	0	0.564629	0	1	12642.9	0	cg08522473	cg08522473	53649408	TCTAATCACCTACAACCTTCTATCAAAACTTCCCTCCTAAATATCCAACC			II			GCTCCCTTGAATCTGGTCACCTGCAGCCTTCTATCAGAACTTCCCTCCTGGGTGTCCAGC[CG]TATCCTTCCAGCATTCCTTGGCTCTGACACGTGCTTGGCTTTAAGCTCTTTGTTGGCTTC	37	3	111730545	CGGCTGGACACCCAGGAGGGAAGTTCTGATAGAAGGCTGCAGGTGACCAG	3	113213235	R					TAGLN3;TAGLN3;TAGLN3	NM_001008272;NM_001008273;NM_013259	Body;Body;Body					TRUE
176974	cg09214175	21745343	21745343	0.597788	-334.109	-0.242967	5594.6	0	0.840754	0	1	7867.2	0	cg09214175	cg09214175	21745343	ATACCCRTAAAAACTACTACRATCTCTATTCAAAAAAAACAATATAATAC			II			ACACAAGCTGTGTGCCCGTGAGGGCTGCTGCGATCTCTGTTCAGAAGAGGCAGTGTAGTG[CG]GGGGAAGAAACTGGGTCAGGAGTCCCAGCCCTGGCAGCGCCCTCCATGACACACTGGGCC	37	14	100016312	TGCCCGTGAGGGCTGCTGCGATCTCTGTTCAGAAGAGGCAGTGTAGTGCG	14	99086065	R		rs2400685			CCDC85C	NM_001144995	Body					TRUE
297053	cg16142906	26759327	40629405	0.79159	-334.109	-0.187494	5908.6	0	0.979084	0	1	8932.3	0	cg16142906	cg16142906	26759327	AATAATAAAAAAAATTCACCATCCCAAACCATACTACCTATAACATAACA	40629405	AATAATAAAAAAAATTCGCCATCCCAAACCGTACTACCTATAACGTAACG	I	T	Red	CAACCAGCCTCCTAACACGGGCAGTAACGCCCTGGATAGGGCCTCCAACCCACCCCACCA[CG]CCACGCCACAGGCAGTACGGCCTGGGATGGCGAACTTTTCCCACCACCATTTTACCATTC	37	22	32750777	CGCCACGCCACAGGCAGTACGGCCTGGGATGGCGAACTTTTCCCACCACC	22	31080777	F	rs72620404				RFPL3	NM_006604	TSS200									TRUE
480892	cg27575622	15736467	15736467	0.671802	-334.109	-0.215277	7139.4	0	0.887079	0	1	10525.6	0	cg27575622	cg27575622	15736467	ACTCCACACCCCTAACTCCTTAAAACCCAATTTATTAAATTATAATAACC			II			CAGGGGTGTGGAGACCCTCTTCAGGACTGTACAGGCGAAGCAGGGGGCTGGGAACAAGGC[CG]GTTATTATAACCCAACAAACTGGGTTCCAAGGAGCCAGGGGTGTGGAGCCCCTCTTCAGG	37	17	203392	CTCCACACCCCTGGCTCCTTGGAACCCAGTTTGTTGGGTTATAATAACCG	17	203392	F					RPH3AL	NM_006987	TSS1500	chr17:205475-206667	N_Shelf
278605	cg14995921	37747366	37747366	0.666663	-326.575	-0.212501	4665.9	0	0.879164	0	1	3354.3	0	cg14995921	cg14995921	37747366	CTCTACTAAAAAAACACAAAACAATTCAATAAACATAATAACAAACACCC			II			CATTGCGACTACCACTTCCTGGGTTCATAGGATTCTCAGCCTCCCGAGTAGTTGGGATTA[CG]GGTGTCTGCCACCATGCCCACTGAATTGCTTTGTGTTTTTTTAGTAGAGATGGGGTTTTG	37	7	56126830	CGGGTGTCTGCCACCATGCCCACTGAATTGCTTTGTGTTTTTTTAGTAGA	7	56094324	F					SNORA15;CCT6A;CCT6A	NR_002957;NM_001009186;NM_001762	TSS1500;Body;Body
335259	cg18443741	22728380	22728380	0.442735	-318.526	-0.264756	5926.4	0	0.707491	0	1	8060.3	0	cg18443741	cg18443741	22728380	TCTTTAAATACATATTCTACTCCTTTATCTTTCTTATCTCCTTCTATAAC			II			CTGTTGTTATTTCTTTAAATACATGTTCTACTCCTTTGTCTTTCTTGTCTCCTTCTATAA[CG]CCTATAATTCAAAGATTTGCTCATTTGATGCCATCCTTTAATTCCCTACTTCTATGTTCT	37	12	21594328	CTTTAAATACATGTTCTACTCCTTTGTCTTTCTTGTCTCCTTCTATAACG	12	21485595	R		rs11046051			PYROXD1	NM_024854	Body	chr12:21590469-21590785	S_Shelf
41503	cg02023345	36705374	24642346	0.04625	-309.867	-0.187682	8686.5	0	0.233932	0	1	5248.5	0	cg02023345	cg02023345	36705374	AAATATACACAAATTACTCTACATACATACACATATAAAAATATCCTTCA	24642346	AAATATACGCGAATTACTCTACGTACGTACACATATAAAAATATCCTTCG	I	C	Grn	CTTCTCGTCTTAGGAGGGTGGCCAGTGTGCTCAGCTCTTGCGAAGGTCGCTGATGCCCAG[CG]AAGGACATTCCCACATGTGCACGCACGCAGAGTAACCCGCGCACACTCACACACCCCAGT	37	10	63212226	GAGTGTGCGCGGGTTACTCTGCGTGCGTGCACATGTGGGAATGTCCTTCG	10	62882232	F	rs12252549				TMEM26	NM_178505	Body	chr10:63212495-63213009	N_Shore				10:62882016-62883403
471569	cg27024127	42737499	42737499	0.324768	-294.356	-0.262075	4131.9	0	0.586843	0	1	6188.6	0	cg27024127	cg27024127	42737499	TTCATCCAAAAACAAACACAAACAAACTATAACACAAAAACTAACAATAC			II			TCACTCATTCATTCATCCAGAGACAGGCACAGACAGGCTGTGACACAGGAGCTGGCAATG[CG]GTCTCCACGTGGCCGGAACTGAGCGGCTATCTGGAATAAAGGGAGGGATTGCAGCGGCTG	37	8	27522576	TCATCCAGAGACAGGCACAGACAGGCTGTGACACAGGAGCTGGCAATGCG	8	27578495	R		rs505295			SCARA3;SCARA3	NM_182826;NM_016240	Body;Body					TRUE
370164	cg20667334	55634445	40613308	0.738454	-275.392	-0.173141	6655.6	0	0.911596	0	1	7569.1	0	cg20667334	cg20667334	55634445	CATCTACAACCTTAAATCAAAAAACAAATTAAACACAAACTTCTCATACA	40613308	CGTCTACAACCTTAAATCGAAAAACAAATTAAACGCAAACTTCTCGTACG	I	C	Grn	ACCTCACGTTAGCGTCTGCAGCCTTGAATCGGGAGGCAGGTTGGGCGCAGGCTTCTCGTG[CG]CACCAGCGAGCACCCGGGCCAAGCGTGGAGGCTCTGCGGGCTGGGGGTCCGGCCCACACC	37	2	236676021	CGTCTGCAGCCTTGAATCGGGAGGCAGGTTGGGCGCAGGCTTCTCGTGCG	2	236340760	R		rs2675131			AGAP1;AGAP1	NM_014914;NM_001037131	Body;Body	chr2:236673303-236673994	S_Shelf				2:236340745-236340812
10650	cg00501169	42657334	42657334	0.573028	-255.741	-0.220329	7695.8	0	0.793358	0	1	10904.2	0	cg00501169	cg00501169	42657334	AAAAATAATCACATCTATAACTAATAACTACACTCACTTCTTATTTCTCC			II			GCTGTTGGAGAGAACAAATGGGAGAGAAAAAGCAGTGAGAGAATGAGCTGTCACCATAGA[CG]GAGAAATAAGAAGTGAGTGCAGCTATCAGCCATAGATGTGATTACCTCTGCGCTCTCAGC	37	1	108769254	CGGAGAAATAAGAAGTGAGTGCAGCTATCAGCCATAGATGTGATTACCTC	1	108570777	F					NBPF4	NM_001143989	Body
196551	cg10328548	42739345	42793430	0.720855	-244.62	-0.172289	12142.4	0	0.893143	0	1	14391.3	0	cg10328548	cg10328548	42739345	CCACCATACCCAACTCTTTTCTTTCTCTAAAAATCCTCTAACATTCTACA	42793430	CCACCGTACCCAACTCTTTTCTTTCTCTAAAAATCCTCTAACATTCTACG	I	A	Red	GTGGCCTCTTGTTTCACACACAGATGCGCCATGCTGCCCGGCACCTTCTCACGGGCACCC[CG]CAGAATGCCAGAGGATTCTTAGAGAAAGAAAAGAGCTGGGCACGGTGGCTCACGCCTGTA	37	20	60745245	CCACCGTGCCCAGCTCTTTTCTTTCTCTAAGAATCCTCTGGCATTCTGCG	20	60178640	F		rs7265027			SS18L1	NM_198935	Body	chr20:60744926-60745133	S_Shore
404865	cg22956635	25629423	41654421	0.796416	-240.139	-0.141224	1688.6	0	0.93764	0	1	2437.3	0	cg22956635	cg22956635	25629423	ATTACATTCTTATTTATTAATTAACTAAAAATCAATTCTTATAAATACCA	41654421	ATTACATTCTTATTTATTAATTAACTAAAAATCGATTCTTATAAATACCG	I	T	Red	GCCCAACTAGCTGGTGGCATTTTAGACATTAAAGAGAAATAAAGATGGGACAGAATTCTA[CG]GTATCCATAAGAATCGATCCCTAGCCAATCAATAAATAAGAATGTAACAAGAGCTGTGCT	37	17	56566398	CGGTATCCATAAGAATCGATCCCTAGCCAATCAATAAATAAGAATGTAAC	17	53921397	F		rs34900851			HSF5	NM_001080439	TSS1500	chr17:56564854-56565891	S_Shore					17:56566305-56566449	Gene_Associated_Cell_type_specific
218751	cg11667387	56612305	14770408	0.772472	-238.309	-0.150782	5984.2	0	0.923254	0	1	7377.6	0	cg11667387	cg11667387	56612305	TAACTTAAATCACTCAAACTCTCTCAATCAAAACAACCAAATTAACACCA	14770408	TAACTTAAATCACTCAAACTCTCTCAATCGAAACGACCGAATTAACGCCG	I	T	Red	TCCTCGCCCATGTGGCTTGAATCACTCAGACTCTCTCAGTCGAAGCGACCGGATTGACGC[CG]TCACACCAACACTGGGGAGCAGCAATAACCAGCTCAATTCTTCGCTCCTCCAAGTCTACA	37	10	104835919	CGGCGTCAATCCGGTCGCTTCGACTGAGAGAGTCTGAGTGATTCAAGCCA	10	104825909	R		rs943037			CNNM2;CNNM2	NM_199076;NM_017649	Body;Body						10:104825889-104825984
172479	cg08942192	46662344	46662344	0.722045	-231.789	-0.168448	7956	0	0.890493	0	1	11779.1	0	cg08942192	cg08942192	46662344	TATTTAACRCCCCTAAAAAAAATACTATCTTAAACCTCTTCCCACTAAAC			II			TGAGTGAGCCCCAGCGGGGTGGAAGTGCGACCGACGAACGGGATCTCTGCCCACCACACA[CG]TCCAGTGGGAAGAGGCCTAAGACAGCATCCTCCTCAGGGGCGCCAAACACAATGCACCTT	37	1	108735334	CGTCCAGTGGGAAGAGGCCTAAGACAGCATCCTCCTCAGGGGCGCCAAAC	1	108536857	F	rs41278472				SLC25A24;SLC25A24;SLC25A24	NM_213651;NM_013386;NM_213651	5'UTR;Body;1stExon	chr1:108735227-108735513	Island				1:108536767-108537023
448778	cg25664050	50613420	50613420	0.62429	-229.071	-0.198525	3729.1	0	0.822816	0	1	5066.4	0	cg25664050	cg25664050	50613420	AATAAAATTTTTTATAACATCTCTCAAATCTAATAAATCCACACTATCAC			II			ACCAGGCCTCCAGCACAGCTGGCCATACGCCCTCACAGTGTCATCGGCCTGGAATTTAAT[CG]TGATAGTGTGGACCTATCAGATTTGAGAGATGTTATAAAAAATTTTATTTGTTTCTTCAT	37	6	32522905	CGTGATAGTGTGGACCTATCAGATTTGAGAGATGTTATAAAAAATTTTAT	6	32630883	F	rs35662673				HLA-DRB6	NR_001298	Body
385205	cg21639922	39640376	66787473	0.741098	-227.529	-0.160337	7434.5	0	0.901435	0	1	8589.8	0	cg21639922	cg21639922	39640376	CTAACCAAAAACTACAAAAAAAATTAATATAACCCACATAAAACATAACA	66787473	CTAACCAAAAACTACAAAAAAAATTAATATAACCCGCGTAAAACGTAACG	I	A	Red	AACATCCTCCGTCGGGAGAGGAATTCCCCACGGATTATCAGAGCTGCTCCCTCCACCCCC[CG]CCACGTCCCACGCGGGCCACATCAACTCCCTCTGCAGCCTCTGGCCAGCGGCTGAGCCCT	37	21	44089014	CTGGCCAGAGGCTGCAGAGGGAGTTGATGTGGCCCGCGTGGGACGTGGCG	21	42962083	F	rs1476430	rs76676526			PDE9A;PDE9A;PDE9A;PDE9A;PDE9A;PDE9A;PDE9A;PDE9A;PDE9A;PDE9A;PDE9A;PDE9A;PDE9A;PDE9A;PDE9A;PDE9A;PDE9A;PDE9A;PDE9A;PDE9A	NM_001001582;NM_001001568;NM_001001573;NM_001001567;NM_001001578;NM_002606;NM_001001580;NM_001001579;NM_001001581;NM_001001571;NM_001001584;NM_001001576;NM_001001585;NM_001001574;NM_001001572;NM_001001569;NM_001001570;NM_001001577;NM_001001583;NM_001001575	Body;Body;5'UTR;Body;Body;Body;5'UTR;5'UTR;Body;Body;5'UTR;5'UTR;5'UTR;Body;5'UTR;Body;Body;Body;Body;Body	chr21:44088822-44089029	Island				21:42961892-42962497			TRUE
399745	cg22645355	10702420	10702420	0.748475	-222.858	-0.156365	11612.9	0	0.904841	0	1	11328.1	0	cg22645355	cg22645355	10702420	ACCCAACTTCTATAACTACCAATTCACRATCAACCTCATTTCAATATTAC			II			ATGTGCCTATTACCCAGCTTCTATAACTACCAATTCACGGTCAACCTCATTTCAATGTTG[CG]TTTTAATTCGCATCCGATTCCTCACATGTATTCTCAATTGTCTGAGAACTTGAAGAAGTG	37	10	52002547	CGCAACATTGAAATGAGGTTGACCGTGAATTGGTAGTTATAGAAGCTGGG	10	51672553	R					ASAH2;ASAH2	NM_001143974;NM_019893	Body;Body
153029	cg07869343	65627339	65627339	0.760166	-220.754	-0.151377	13750.3	0	0.911543	0	1	12692.8	0	cg07869343	cg07869343	65627339	TTAATACCTATAATACTAAATATAACRACCRCCRAAAACTAACCTAACTC			II			GCAGTGACTCGCTCTCCCTCCTCCCTGTGTTTGGCCTTAGTGTCCACAGGATGAAATGTC[CG]AGTCAGGCCAGTCCTCGGCGGCCGCCACACCCAGCACCACAGGCACCAAGTCCAACACGC	37	16	1797050	TGGTGCCTGTGGTGCTGGGTGTGGCGGCCGCCGAGGACTGGCCTGACTCG	16	1737051	F		rs2294613			MAPK8IP3;MAPK8IP3	NM_001040439;NM_015133	Body;Body	chr16:1796810-1797229	Island				16:1736321-1737294			TRUE
51106	cg02507579	55603348	55603348	0.380246	-220.685	-0.232541	3934	0	0.612787	0	1	4658.9	0	cg02507579	cg02507579	55603348	TAATATCTCTCTCTAAATACAAAATACAATTTTTTTCCATTACAATTAAC			II			TAAGAGTAAGATGATATCTCTCTCTGAATGCAAGATACAATTTTTTTCCATTGCAATTGG[CG]TAACCACAGAATGTTTTCTCTTGGCAACAATGGCATATGATCGCTATGTAGCCATATGCA	37	3	97887864	CGCCAATTGCAATGGAAAAAAATTGTATCTTGCATTCAGAGAGAGATATC	3	99370554	R					OR5H15	NM_001005515	1stExon
458823	cg26296371	32610338	32610338	0.39815	-215.513	-0.229734	2548.6	0	0.627884	0	1	3270	0	cg26296371	cg26296371	32610338	TATCAAATTTAATCCCACCCTCRATAACAATTTCCCTTAACTAAAAAATC			II			TCCTAGTGTTCTGTCAGATTTAGTCCCACCCTCGGTGACAGTTTCCCTTGGCTGGGAAGT[CG]TACTCTAGGATGTGCTTCTTTGACTAGGAAATGTAGCTCAGAGCTTGCCTGGGAGCCCCA	37	6	5442953	CGACTTCCCAGCCAAGGGAAACTGTCACCGAGGGTGGGACTAAATCTGAC	6	5387952	R					FARS2	NM_006567	Body					TRUE
147625	cg07570618	62789335	62789335	0.721603	-212.919	-0.163365	9884.3	0	0.884968	0	1	11096.6	0	cg07570618	cg07570618	62789335	TATATTTATATATCTATAAAAACRCAATAAACCRTACCCTCCCAAAATAC			II			GGTGGTGACCTTTCCCGGGACCCTCCCTCTGGGTGCCCACGCCTCACGGACCCTGGAGCA[CG]CACCCTGGGAGGGCACGGTTCACTGCGTTTTTATAGATACATAAACACATAAATAGGACA	37	1	1992389	CGCACCCTGGGAGGGCACGGTTCACTGCGTTTTTATAGATACATAAACAC	1	1982249	F	rs75246334	rs6691398			PRKCZ	NM_002744	Body	chr1:1990779-1991171	S_Shore				1:1981795-1982277
401822	cg22777560	14786382	14786382	0.725007	-211.767	-0.161847	5417.3	0	0.886854	0	1	6487	0	cg22777560	cg22777560	14786382	TTACACCAATAAATACATCATTTTCAAACRCAATACACTAAATCAACCAC			II			GAAGCCAAGCGTAATCTAAATGCTATGCTCCTTCGAGGCCGTAAACTGACAGACCCGCTG[CG]TGGCTGATTCAGTGTATTGCGTTTGAAAATGATGTATCCATTGGTGTAAATTACAAGTAG	37	5	177612982	TACACCAATGGATACATCATTTTCAAACGCAATACACTGAATCAGCCACG	5	177545588	F		rs13169133			GMCL1L	NR_003281	Body	chr5:177614102-177614460	N_Shore
187508	cg09819798	38605422	38605422	0.734944	-211.609	-0.158283	9061.1	0	0.893227	0	1	9510.1	0	cg09819798	cg09819798	38605422	AACCTTACCTAATACCTAAAAAACAAACAAACCCTATCTAAAAAACRAAC			II			ATGAACCCAGCTTCCGTGCACCCCACCACACCTCGGGGTCTCCGGCTGACACTTCCCCAC[CG]CCCGTCCCTCAGACAGGGCCTGTCTGCCCTCCAGGCACCAGGCAAGGCCCATGGCCCTGC	37	1	1159106	CGCCCGTCCCTCAGACAGGGCCTGTCTGCCCTCCAGGCACCAGGCAAGGC	1	1148969	F					SDF4;SDF4	NM_016176;NM_016547	Body;Body	chr1:1159168-1159528	N_Shore				1:1148831-1149365
333981	cg18367529	20666425	20666425	0.720966	-208.091	-0.16219	13233	0	0.883156	0	1	14973.3	0	cg18367529	cg18367529	20666425	ACTAAAAAACAACCTAAAACCTCCTACCCAACCCTTCTCAAAACTATTAC			II			CACAAGCCCAAACTGAGGGACAGCCTAAAACCTCCTACCCAGCCCTTCTCAGAACTGTTA[CG]TCCTCACAAAAACGGGAGAGTCTGAGACACCGTTCCAGCCCAGAGGAGACAGAGGAGACA	37	1	1161866	CTGAGGGACAGCCTAAAACCTCCTACCCAGCCCTTCTCAGAACTGTTACG	1	1151729	R		rs78107697			SDF4;SDF4	NM_016176;NM_016547	Body;Body	chr1:1161959-1162281	N_Shore				1:1151729-1152198
227962	cg12195446	62765442	62765442	0.534484	-207.839	-0.211153	10125.4	0	0.745637	0	1	10600	0	cg12195446	cg12195446	62765442	AACCCAAACAACRCAAAACAATCATAAATAAAAATAACCACTAAAATAAC			II			GGCATGCGCTGGGCCCAGGCAGCGCAGGGCAGTCATGGGTGAGGGTGGCCACTGAGATGA[CG]GGATCGGGGGCGGCTTCTGCCGCAGACCCGGGAATTCACGTGGTCAGATGGTCCCTGACT	37	13	110424497	GCCCAGGCAGCGCAGGGCAGTCATGGGTGAGGGTGGCCACTGAGATGACG	13	109222498	R					IRS2	NM_003749	Body						13:109222498-109222784
372843	cg20828284	31612369	74658363	0.655233	-200.347	-0.180378	16199.5	0	0.835612	0	1	17232.1	0	cg20828284	cg20828284	31612369	AACCATAAATTTCAATTTCCCCTTAACCCTACTCACCTACACATACAACA	74658363	AACCGTAAATTTCAATTTCCCCTTAACCCTACTCACCTACACGTACAACG	I	T	Red	TAGACATGTTGCAGCCGTAGGTTTCAGTTTCCCCTTAGCCCTGCTCACCTGCACGTACAG[CG]TGGTATGGACTCCCCATCCCTATTTCCATTTGCACCTGACTCTTAGGGCCCCAAAGCCAT	37	1	204452127	CGCTGTACGTGCAGGTGAGCAGGGCTAAGGGGAAACTGAAACCTACGGCT	1	202718750	R					PIK3C2B	NM_002646	5'UTR					TRUE
224070	cg11967332	64749509	64749509	0.697033	-199.791	-0.167613	8762.4	0	0.864645	0	1	13794.7	0	cg11967332	cg11967332	64749509	ATATCCAAAATCCCATCCTTATTATAATCCAAATACCAAAAAAAATCTCC			II			GAAGCTCAAAAATGTCCAAGGTCCCATCCTTGTTATAGTCCAGGTACCAAAAGAGATCTC[CG]TAGAGGGAGTCCATCGAGGATGTCTCCCTCGCAGCTCCGCGGCCTGAGTGAGCCCCAGCG	37	1	108735228	CGGAGATCTCTTTTGGTACCTGGACTATAACAAGGATGGGACCTTGGACA	1	108536751	R		rs45488498			SLC25A24;SLC25A24	NM_013386;NM_213651	Body;1stExon	chr1:108735227-108735513	Island
60589	cg02974491	48670405	62790391	0.822134	-198.834	-0.121181	14058.5	0	0.943315	0	1	15629.8	0	cg02974491	cg02974491	48670405	TAAACAAAAACAAAAACCCTTCCCCTATAATACCACAAACCAAACCTTCA	62790391	TAAACAAAAACGAAAACCCTTCCCCTATAATACCGCGAACCAAACCTTCG	I	T	Red	CCCAGCACCGGCTGAGCAGGGACGGGGACCCTTCCCCTGTGATGCCGCGAGCCAGGCCTT[CG]TGAGCTCAGGGGTGGTGAACCTGACAGGCCCCAGGGGCACCAGCAGCCTCTTCGTGGGTT	37	1	1162280	TGAGCAGGGACGGGGACCCTTCCCCTGTGATGCCGCGAGCCAGGCCTTCG	1	1152143	R		rs3766189			SDF4;SDF4	NM_016176;NM_016547	Body;Body	chr1:1161959-1162281	Island				1:1151729-1152198
304636	cg16570885	40644306	40644306	0.800276	-191.686	-0.128423	8529.5	0	0.928699	0	1	9077.7	0	cg16570885	cg16570885	40644306	ATATTAACACTACTACATATCCAACAAAACAATCTCAAAACAAACCTTTC			II			TGTTGGGCACTGTGTTAGCACTGCTGCATATCCAGCAAGACAATCTCAAGGCAGACCTTT[CG]GGAGAGAGAAAAATAAGAGAGGGAGACATAAAACTATCTTATGCCTTAGAACACGTATCT	37	3	185476452	TGTTAGCACTGCTGCATATCCAGCAAGACAATCTCAAGGCAGACCTTTCG	3	186959146	R					IGF2BP2;IGF2BP2	NM_001007225;NM_006548	Body;Body					TRUE
Index	TargetID	ProbeID_A	ProbeID_B	1-10.AVG_Beta	1-10.DiffScore	1-10.Delta Beta	1-10.Intensity	1-10.Detection Pval	1'-10'.AVG_Beta	1'-10'.DiffScore	1'-10'.Delta Beta	1'-10'.Intensity	1'-10'.Detection Pval	ILMNID	NAME	ADDRESSA_ID	ALLELEA_PROBESEQ	ADDRESSB_ID	ALLELEB_PROBESEQ	INFINIUM_DESIGN_TYPE	NEXT_BASE	COLOR_CHANNEL	FORWARD_SEQUENCE	GENOME_BUILD	CHR	MAPINFO	SOURCESEQ	CHROMOSOME_36	COORDINATE_36	STRAND	PROBE_SNPS	PROBE_SNPS_10	RANDOM_LOCI	METHYL27_LOCI	UCSC_REFGENE_NAME	UCSC_REFGENE_ACCESSION	UCSC_REFGENE_GROUP	UCSC_CPG_ISLANDS_NAME	RELATION_TO_UCSC_CPG_ISLAND	PHANTOM	DMR	ENHANCER	HMM_ISLAND	REGULATORY_FEATURE_NAME	REGULATORY_FEATURE_GROUP	DHS
17751	cg00843105	18786338	24787480	0.131045	336.672	0.117952	5833.3	0	0.0130924	0	1	8648	0	cg00843105	cg00843105	18786338	AAACACCACAAAATCCCATCACTTTTCCCTAAAAAATAAAATTCTAAACA	24787480	AAACACCGCGAAATCCCATCGCTTTTCCCTAAAAAATAAAATTCTAAACG	I	T	Red	ATCGTAGGCAAGGAGCACCGCGGAGTCCCATCGCTTTTCCCTGAAGGGTGAGATTCTGAA[CG]TTTTTCCCTCAGCATTCTGAGTGTAATCCAAACGCTCAGTGGAGTCGTGGTCCATTTGAC	37	19	44645597	CGTTCAGAATCTCACCCTTCAGGGAAAAGCGATGGGACTCCGCGGTGCTC	19	49337437	R					ZNF234;ZNF234	NM_006630;NM_001144824	TSS200;TSS200	chr19:44645494-44646069	Island				19:49337335-49337939	19:44645429-44646392	Promoter_Associated
28992	cg01395541	62685325	62685325	0.708386	336.672	0.193535	9421.9	0	0.514851	0	1	6254.5	0	cg01395541	cg01395541	62685325	ACAACAACTTACTCTCCCATAACCCCAAAAAATAATAACAAAAATACCAC			II			GGGGCCAGCCAGCAGCAACTTGCTCTCCCATAGCCCCAAAGGGTGATGGCAGGGATGCCA[CG]CAGGACAGAGGTACCCACCACCAAGCACTTGCTGCCCCAGACCCTCCACCTCCTTGAGCC	37	6	34524766	CAGCAACTTGCTCTCCCATAGCCCCAAAGGGTGATGGCAGGGATGCCACG	6	34632744	R		rs2233631			SPDEF	NM_012391	TSS1500
36887	cg01801090	59654474	59654474	0.890464	336.672	0.159858	6980.2	0	0.730606	0	1	4968.9	0	cg01801090	cg01801090	59654474	TACTAATATAATATCTCTATTATTTTACAACCCATTTTTAACTCAAAAAC			II			ACCATATGCATTGCTGATATGGTGTCTCTGTTGTTTTACAACCCATTTTTAACTCAAAAA[CG]AAAACTGCTCGAATTTGCTTTTTTGTCTAACATCATTTTCATTGTCTAAAATACACATGA	37	14	58762197	GCTGATATGGTGTCTCTGTTGTTTTACAACCCATTTTTAACTCAAAAACG	14	57831950	R		rs7153897			FLJ31306;FLJ31306	NR_029435;NR_029434	Body;Body	chr14:58764507-58764961	N_Shelf
58379	cg02872767	38641425	28689384	0.883718	336.672	0.1659	17333.1	0	0.717817	0	1	14868.3	0	cg02872767	cg02872767	38641425	AAACTAAAACCAAAAAACAAAACCTTCTTCAAAACACACTACAAACTACA	28689384	AAACTAAAACCAAAAAACAAAACCTTCTTCGAAACACGCTACGAACTACG	I	A	Red	CGGGTGGCTTCGCCCGCAGGGAAAGGTGCGTGTCCCCATCGGTCCCCAGGGCCCACAGTC[CG]CAGCCCGCAGCGTGTCCCGAAGAAGGCCCTGCCCTTTGGTCCCAGCCCTGGGTGGCCATG	37	19	1525453	CGCAGCCCGCAGCGTGTCCCGAAGAAGGCCCTGCCCTTTGGTCCCAGCCC	19	1476453	F					PLK5P	NR_026557	Body	chr19:1525206-1525854	Island				19:1476003-1476854
61281	cg03007623	25767405	62797494	0.175265	336.672	0.143093	4669	0	0.032172	0	1	5452.3	0	cg03007623	cg03007623	25767405	CACAATACCACTACACAATAACAAATTTATAAAAAAACAAATCAATTACA	62797494	CGCGATACCGCTACACAATAACGAATTTATAAAAAAACAAATCAATTACG	I	T	Red	CGCCGCCGCTGAGGCAGCCGCCAGGGGGCGGAGCCAACGTGCTCCCGGCCACGCCCCGAA[CG]CAACTGATTTGTTTTCTTACAAACTCGCTACTGTGTAGCGGCACCGCGTTGCCCGGCGCG	37	19	10679729	CGCAACTGATTTGTTTTCTTACAAACTCGCTACTGTGTAGCGGCACCGCG	19	10540729	F		rs35309178			CDKN2D;CDKN2D	NM_079421;NM_001800	TSS200;TSS200	chr19:10679134-10680036	Island				19:10540147-10541254	19:10679083-10680119	Promoter_Associated
67425	cg03329597	30766334	30766334	0.501889	336.672	0.184711	3322.4	0	0.317178	0	1	3001.6	0	cg03329597	cg03329597	30766334	ACCACATCCATAAATACTTCATCAACTTAAACATATATTTATAACATTAC			II			TATGGCTTTAAAAAAATCTGATAAAGTTTCTCATAAAGGCTCACCCAGGAAAATAAATAA[CG]CAATGTTACAAATACATGTCCAAGTTGATGAAGTATTTATGGATGTGGCTGAGGACAGAA	37	3	108125523	CGCAATGTTACAAATACATGTCCAAGTTGATGAAGTATTTATGGATGTGG	3	109608213	F					MYH15	NM_014981	Body							3:108125349-108126000	Unclassified_Cell_type_specific	TRUE
68537	cg03386811	48771399	61634419	0.947951	336.672	0.15511	6101.1	0	0.792841	0	1	5277.1	0	cg03386811	cg03386811	48771399	AAATTTCAACCAACTAATTTACAAAAAAATATCCTAACATAAAAATTACA	61634419	AAATTTCAACCGACTAATTTACGAAAAAATATCCTAACATAAAAATTACG	I	A	Red	TCTGACTCCTCTGAATTTCAACCGACTGATTTGCGGAAAAATATCCTGGCATGGAAATTG[CG]GCAGCTGGAGGCCGCGCTCCAGGGACCCACCGCGGGGTGTCAGCAGGACAGAAGCACTCC	37	1	1684063	GAATTTCAACCGACTGATTTGCGGAAAAATATCCTGGCATGGAAATTGCG	1	1673923	R		rs2235534			NADK	NM_023018	3'UTR	chr1:1685373-1685971	N_Shore				1:1673923-1673958
74286	cg03673787	62760360	62760360	0.77907	336.672	0.203313	7495.2	0	0.575757	0	1	5038.8	0	cg03673787	cg03673787	62760360	ATAATCCCACATCCATATATAACTACACCAAAACCTAACCTATCCTTAAC			II			ATGTGCTGCCCATGGTCCCACATCCATGTGTGGCTGCACCAGGACCTGACCTGTCCTTGG[CG]TGCGGGTTGTTCTCTGGAGAGTAAGGTGGCTGTGGGGAACATCAATAAACCCCCATCTCT	37	17	78079481	CGCCAAGGACAGGTCAGGTCCTGGTGCAGCCACACATGGATGTGGGACCA	17	75694076	R		rs8069491			GAA;GAA;GAA	NM_001079804;NM_000152;NM_001079803	Body;Body;Body	chr17:78079568-78079833	N_Shore
78014	cg03873518	45753335	45753335	0.855682	336.672	0.240339	9116.8	0	0.615343	0	1	6054.5	0	cg03873518	cg03873518	45753335	RTACCCACCRATAAAATCTAAAAATTTCCCTAAAAAAACAAATTCAAACC			II			CGCCATGCTCCGTGCCCACCGGTAGGGTCTGAGGGTTTCCCTGGAGGGGCAGGTTCAGAC[CG]GAGCCCACCTTGCAGCCTGGGGTGTTCTGACCGCCCCTCTCAGTGCTCCAGGAGCTCTTC	37	22	47026467	TGCCCACCGGTAGGGTCTGAGGGTTTCCCTGGAGGGGCAGGTTCAGACCG	22	45405131	R		rs732925			GRAMD4	NM_015124	Body	chr22:47027366-47027910	N_Shore				22:45405025-45405623
89805	cg04481077	24728365	73620326	0.531539	336.672	0.210669	3080.2	0	0.32087	0	1	2823.8	0	cg04481077	cg04481077	24728365	ACAAAATTAATAACATAAAAACCAAAAATATAAAATTCCTCAAAATCACA	73620326	ACAAAATTAATAACGTAAAAACCAAAAATATAAAATTCCTCAAAATCACG	I	A	Red	ATGTGGCTGAAAACAAAGTTAGTGACGTGAAAGCCAGGAATGTGGAATTCCTCAAGATCA[CG]AGACAGAGAGGGGTGCAAGGCCTGGAGTGGGCGAAGGACACGGGACGGGGAGGGACGCGG	37	7	817454	ACAAAGTTAGTGACGTGAAAGCCAGGAATGTGGAATTCCTCAAGATCACG	7	783980	R					HEATR2	NM_017802	Body	chr7:813627-814392	S_Shelf				7:783980-784248
103615	cg05208607	35706389	35706389	0.372509	336.672	0.184906	2253.1	0	0.187603	0	1	1120	0	cg05208607	cg05208607	35706389	ATCACATCAAAATTCTTCAAAACAAACCRTATAACCCCCAATTTTCAAAC			II			GGCTTGACTTCTCCCACGCCCCATAGACCCGGCACCGTGTAATAACTGGGCCCGTGTCCT[CG]CCTGAAAACTGGGGGTCACACGGCCTGTCCTGAAGAACTCTGATGTGATAAACACCATAG	37	16	84520021	CGCCTGAAAACTGGGGGTCACACGGCCTGTCCTGAAGAACTCTGATGTGA	16	83077522	F		rs405185			KIAA1609	NM_020947	Body						16:83077491-83077545
104421	cg05248234	35685425	33667479	0.384836	336.672	0.196549	7272.7	0	0.188288	0	1	5768.1	0	cg05248234	cg05248234	35685425	TTCATCAACATCTTCAAACTAACCAAATCCCCAAAAAAACCTAAAATACA	33667479	TTCGTCGACATCTTCAAACTAACCGAATCCCCGAAAAAACCTAAAATACG	I	C	Grn	GGGCCAGCCGAGCCGACCCGGGCTTCTGGGGGACCGCGGGGGCCGTGAGCACTCAGAGGG[CG]CATCCCAGGCCCCTCCGGGGACCCGGCCAGCCTGAAGATGCCGACGAACGGCCTGCACCA	37	17	79495519	TTCGTCGGCATCTTCAGGCTGGCCGGGTCCCCGGAGGGGCCTGGGATGCG	17	77110114	F		rs2075720			FSCN2;FSCN2;FSCN2;FSCN2	NM_001077182;NM_012418;NM_001077182;NM_012418	1stExon;5'UTR;5'UTR;1stExon	chr17:79495005-79496291	Island				17:77109616-77110886			TRUE
107680	cg05412957	70659300	70659300	0.525927	336.672	0.190597	6443	0	0.33533	0	1	5708.8	0	cg05412957	cg05412957	70659300	AATATACTATTCTTAAACAAAAACAAAAACRCTAAAACCTTCCTTCCACC			II			AACTCACAAATGGTGTGCTATTCTTGGGCAAGAACAGGGACGCTAGGGCCTTCCTTCCAC[CG]GCGTGATCTATCCCTGTCTCACTGAAAGCCCCTGTGTAGTGTCTGTGTTGTTTTCCCTTG	37	6	25701717	GTGTGCTATTCTTGGGCAAGAACAGGGACGCTAGGGCCTTCCTTCCACCG	6	25809696	R					SCGN	NM_006998	3'UTR
122248	cg06225639	29665383	29665383	0.888903	336.672	0.210881	9396.9	0	0.678022	0	1	6283.6	0	cg06225639	cg06225639	29665383	AAAAATCCATAACRAACRCAATAACTCACTTAATCCCAACACTCTAAAAC			II			TTCACCATGTTGGCCAGGCTGGTCTTGAACTCCTGACCTCAGGTGTTCCAAACACCTGGG[CG]TCCCAGAGTGCTGGGATTAAGTGAGCCACTGCGCCCGCCATGGACTTTCTTGTTCTAAGC	37	2	113942204	AAAGTCCATGGCGGGCGCAGTGGCTCACTTAATCCCAGCACTCTGGGACG	2	113658675	F		rs6750127			PSD4;LOC440839	NM_012455;NR_029399	Body;Body
132164	cg06776907	66775394	66775394	0.906528	336.672	0.13582	4240.9	0	0.770707	0	1	3794.4	0	cg06776907	cg06776907	66775394	TCTCCCATATTACTACCACCAATTTTAAAATCATACAAATATACAAAAAC			II			TTGATTAGTTCTCTCCCATATTGCTGCCACCAGTTTTAAGATCATGCAGATGTGCAAAGG[CG]AACCTTTGTCTCTTAAGTTGGCAAAAACTAGGTTATCCTTGAAAATCTCCACCAATTAGG	37	1	40714009	CGCCTTTGCACATCTGCATGATCTTAAAACTGGTGGCAGCAATATGGGAG	1	40486596	R		rs75158552			TMCO2	NM_001008740	Body
154571	cg07952421	11676351	11676351	0.544869	336.672	0.204559	3053.6	0	0.340311	0	1	1714.5	0	cg07952421	cg07952421	11676351	AAATTAATTTAATCCCTAAAAACATACCAACAAACAACACRAAACAATAC			II			ATGCCATTTTAGGCCTCAGCCCACCTGCACCCAGGCACTCATTAAAACAGCACGCTGCTC[CG]CACTGCCTCGTGTTGTCTGTTGGCATGCTCTCAGGGATCAAACCAATTCAAGAACCTTAT	37	4	69435601	AATTGGTTTGATCCCTGAGAGCATGCCAACAGACAACACGAGGCAGTGCG	4	69118196	F					UGT2B15;UGT2B17	NM_001076;NM_001077	TSS1500;TSS1500
159635	cg08225549	57730505	57730505	0.494791	336.672	0.231934	7411.9	0	0.262857	0	1	6543	0	cg08225549	cg08225549	57730505	AAAACCTATTCAAAAACTCAAAAACATTTACCTTCCAAAATTATTCTATC			II			TCTGCACCTTTAAAGCCTATTCAAGGACTCAAAGGCATTTACCTTCCAAAGTTATTCTAT[CG]TAGCACAAAAATCATAAATGCTAATTAACTGTTCCATAAGGAAATGTCCTCCATGTGAAA	37	8	80550161	AAGCCTATTCAAGGACTCAAAGGCATTTACCTTCCAAAGTTATTCTATCG	8	80712716	R					STMN2	NM_007029	Body					TRUE
166769	cg08624915	55739509	55739509	0.866181	336.672	0.204638	10660	0	0.661542	0	1	10349.7	0	cg08624915	cg08624915	55739509	CACATTTTACAAATAAACCACCTATAAACRTATAAACTAAACTCCACCAC			II			TGAGACTACAGGTGCCCGCCACCACGCCCGGCTATTTATCTCCATTCTTATGGAGCACAG[CG]TGGTGGAGTTCAGTCCACACGCTTACAGGTGGCTTATCTGCAAAATGTGTCTAAAAAGAA	37	16	31538718	ACATTTTGCAGATAAGCCACCTGTAAGCGTGTGGACTGAACTCCACCACG	16	31446219	F	rs8046452	rs4889672			AHSP	NM_016633	TSS1500
172826	cg08963013	43682431	43682431	0.573144	336.672	0.187297	6915.6	0	0.385847	0	1	6731.8	0	cg08963013	cg08963013	43682431	ATAAACCACACCAAAATAAACAACTATAACATCCTATTATTTAACCAATC			II			AGAAGGAAAATGTAAACCACACCAAAGTGAACAACTGTAGCATCCTGTTGTTTAACCAAT[CG]CTTATGTTTGGCCAGAGGCATCAATGAAAGAGACAATGAAAAAAGAGAATAAGTAAAAAC	37	2	77235218	TAAACCACACCAAAGTGAACAACTGTAGCATCCTGTTGTTTAACCAATCG	2	77088726	R					LRRTM4	NM_001134745	Body					TRUE
181461	cg09462281	35725439	46723333	0.753041	336.672	0.227688	3380.5	0	0.525354	0	1	2640.7	0	cg09462281	cg09462281	35725439	ACAACTCAAATAACCATCACAATATATAACAAACAACAAAAAAATCATCA	46723333	ACAACTCAAATAACCATCGCGATATATAACGAACAACAAAAAAATCGTCG	I	T	Red	GGTCTTTCCAGGGCAACTCAGGTGGCCATCGCGGTGTGTGGCGGGCAGCAGGGAGATCGT[CG]TGGTGCGTGGCGGGCAGCAGGGAGATCGTCGCGGTGTGTGGCGGGCAGCAGGGAGATCGT	37	19	3191030	GCAACTCAGGTGGCCATCGCGGTGTGTGGCGGGCAGCAGGGAGATCGTCG	19	3142030	R					NCLN	NM_020170	Body	chr19:3190998-3191418	Island				19:3141872-3142391
199573	cg10506445	73697475	73697475	0.661743	336.672	0.512246	3321.3	0	0.149497	0	1	590.6	0	cg10506445	cg10506445	73697475	TTCTCCATACAAACTAATAAACAAACCTTCATAAATTTAAATATTTCCAC			II			CTTCAGCCCACTTCTCCATACAAACTAATGGACAGGCCTTCATAAGTTTAAATGTTTCCA[CG]AAACCTGAAGTTGCTACTAAAGCTGAAGTCTAAATAACTTTGATCCTGAATATATATTGA	37	1	200006861	CGTGGAAACATTTAAACTTATGAAGGCCTGTCCATTAGTTTGTATGGAGA	1	198273484	R		rs3790845			NR5A2;NR5A2	NM_205860;NM_003822	Body;Body	chr1:200008392-200009047	N_Shore		RDMR
200018	cg10528424	27765350	41611371	0.690598	336.672	0.213656	20490	0	0.476941	0	1	17423	0	cg10528424	cg10528424	27765350	TACAAAACCAACATACAATCCACCTCCCTAACTAACCACAAAAAATACCA	41611371	TACAAAACCAACATACGATCCACCTCCCTAACTAACCGCAAAAAATACCG	I	C	Grn	GGGCAGCCCCTGCAGCACTGGGCAGACATGCTGGCCCACGCCCGGCGGCCCATTGCCCAG[CG]GCACCCCCTGCGGCCAGCCAGGGAGGTGGACCGCATGCTGGCCCTGCAGCCCCGCCTTCG	37	11	1858572	CGGCACCCCCTGCGGCCAGCCAGGGAGGTGGACCGCATGCTGGCCCTGCA	11	1815148	F		rs2292474			SYT8	NM_138567	Body						11:1815028-1815215	11:1858538-1860001	Unclassified_Cell_type_specific
235333	cg12657416	36650391	36650391	0.444389	336.672	0.202457	7671.9	0	0.241932	0	1	6930.8	0	cg12657416	cg12657416	36650391	AAACTTCRATATAATTTCTAAACCTAAAAAACAAAAACCRCCTACAAATC			II			GCGGTGGCGGCGACAGGAGGGTCCGGGCGCGGGGATGCTGCGGCCTGGAGGCCCTCGCCC[CG]ACCTGCAGGCGGTCCCTGCCCCCCAGGCCCAGAAACCACACCGAAGTCCTTTCTTCTTTT	37	9	139607421	GACTTCGGTGTGGTTTCTGGGCCTGGGGGGCAGGGACCGCCTGCAGGTCG	9	138727242	F		rs11145836			FAM69B	NM_152421	Body	chr9:139606300-139607433	Island		DMR		9:138726021-138727286
247522	cg13431688	48649402	48649402	0.714038	336.672	0.189896	6148.4	0	0.524141	0	1	5639.9	0	cg13431688	cg13431688	48649402	TAAAAAAATCAATATAATTAAACATAAAACACAAATAACATTTCCACACC			II			GTGTGGACATTTGGGAGAATCAGTATAGTTAGGCATGAAACACAGGTAACATTTCCACAC[CG]CTATTAACTTGAATAACACAGTGCACTCTTTTCCACCAGAAGTAGCACAAGAAGCGTTCA	37	9	101869277	CGGTGTGGAAATGTTACCTGTGTTTCATGCCTAACTATACTGATTCTCCC	9	100909098	R					TGFBR1;TGFBR1	NM_004612;NM_001130916	Body;Body	chr9:101866994-101868297	S_Shore
267438	cg14388237	21625490	21625490	0.348981	336.672	0.170041	16620.5	0	0.178941	0	1	15656.3	0	cg14388237	cg14388237	21625490	ATAAAAAAAAATCTCCTATACTAAAACAACTATAACTTCCCATTCCCRCC			II			TGTTTCCTGGGATGGGGAGGGGTCTCCTGTGCTGGAGCAACTGTGGCTTCCCATTCCCGC[CG]TCCTCTCCCCTAACTCCGATCTTCCCTCCTCCAACCGCGTCCGCGGAATGGGGGTGGGGC	37	5	150051778	CGGCGGGAATGGGAAGCCACAGTTGCTCCAGCACAGGAGACCCCTCCCCA	5	150031971	R					MYOZ3;MYOZ3	NM_133371;NM_001122853	Body;Body	chr5:150051116-150052107	Island				5:150031204-150032417	5:150050499-150052271	Promoter_Associated
268787	cg14457452	28653324	28653324	0.893726	336.672	0.131128	6587	0	0.762598	0	1	5616.5	0	cg14457452	cg14457452	28653324	AACTAAATAAACACCACAATAATAACTATTACAAATAAAAATCATCAAAC			II			AAGAAAATAACAACTAGGTAAACACCACAGTAATAACTGTTGCAGGTAAGAATCATCAGG[CG]GCGCCGGAGGCCCCAGAAGGGTCGAAGGCGCCGCGGGCTGGGGTCGGTGGCTTAGGGAGC	37	9	123257038	ACTAGGTAAACACCACAGTAATAACTGTTGCAGGTAAGAATCATCAGGCG	9	122296859	R		rs72308270			CDK5RAP2;CDK5RAP2	NM_001011649;NM_018249	Body;Body	chr9:123257037-123257374	Island
277013	cg14900909	47622405	73707479	0.835718	336.672	0.161822	6183.3	0	0.673896	0	1	3638	0	cg14900909	cg14900909	47622405	TTCACCTCTAATAAAACTAAAAACCCACCCAAATCAAACACAAAACCACA	73707479	TTCGCCTCTAATAAAACTAAAAACCCACCCAAATCAAACGCAAAACCGCG	I	C	Grn	TCCTGGTGGGTGTTCGCCTCTGATGGAACTGAGAACCCACCCAGGTCAGACGCAGGACCG[CG]CTCTCCCTCTGCGGATGCCCCATGGAGCACTGCTCTTACCTGATACCCACGCTTCGGGTC	37	4	7735312	CGCGGTCCTGCGTCTGACCTGGGTGGGTTCTCAGTTCCATCAGAGGCGAA	4	7786212	R		rs2285774			SORCS2	NM_020777	Body						4:7786202-7786276
302713	cg16464924	67722490	39701407	0.720903	336.672	0.23904	10074.9	0	0.481863	0	1	7988.7	0	cg16464924	cg16464924	67722490	CCACTCTACAACATAAAATTCTCCAAAAAACCCTTCAAAATAATCATACA	39701407	CCACTCTACAACGTAAAATTCTCCGAAAAACCCTTCGAAATAATCGTACG	I	C	Grn	CGGGCACCGTCCCCACTCTACAGCGTGGAGTTCTCCGAGGAGCCCTTCGGGGTGATCGTG[CG]CCGGCAGCTGGACGGCCGCGTGCTGTGAGTTCTGGGCTCTGTGCCAGCATGATGGGGAGG	37	17	78079668	CCACTCTACAGCGTGGAGTTCTCCGAGGAGCCCTTCGGGGTGATCGTGCG	17	75694263	R					GAA;GAA;GAA	NM_001079804;NM_000152;NM_001079803	Body;Body;Body	chr17:78079568-78079833	Island				17:75694164-75694493
304105	cg16542356	39778415	56750466	0.957053	336.672	0.133664	17347.9	0	0.823389	0	1	13413.1	0	cg16542356	cg16542356	39778415	AAAACAACCTAAACTAAAACCAAAAAACCTATACTAACATCCACCACACA	56750466	AAAACAACCTAAACTAAAACCAAAAAACCTATACTAACATCCGCCACGCG	I	A	Red	GGTGGCGGCAAGGGGGCAGCCTGGACTGGAGCCAGAAAGCCTGTGCTGGCATCCGCCACG[CG]GACGGGGAAGCTGAGACCCAGGGCTCAGGTCACGCTTACGTCGTTTGGTAGCCAGGTACC	37	7	1121190	CGCGTGGCGGATGCCAGCACAGGCTTTCTGGCTCCAGTCCAGGCTGCCCC	7	1087716	R		rs12540123			C7orf50;C7orf50;C7orf50	NM_001134395;NM_032350;NM_001134396	Body;Body;Body	chr7:1119980-1120248	S_Shore			TRUE	7:1087579-1087760
307398	cg16713625	63809322	61685313	0.932423	336.672	0.141059	12203.8	0	0.791364	0	1	10551.9	0	cg16713625	cg16713625	63809322	TAAATACTCAACACAAAAAATAATCAAAACCTCAAAAATTCTCAAAACCA	61685313	TAAATACTCGACGCAAAAAATAATCGAAACCTCGAAAATTCTCAAAACCG	I	C	Grn	CGCAGGTGGAGCTCCTGGGACCTGCAGGAGGTGAGGCATCCAACGTCACATAGGAGATTG[CG]GCTCTGAGAACTCCCGAGGCCCCGACCACCCTCTGCGCCGAGCATCTACTGCGCGCCGTG	37	12	124968359	CGGCTCTGAGAACTCCCGAGGCCCCGACCACCCTCTGCGCCGAGCATCTA	12	123534312	F		rs906303			NCOR2;NCOR2	NM_006312;NM_001077261	Body;Body						12:123534312-123534371
